# Supplementary material for: Intraspecies Variation in the Emergence of Hyperinfectious Bacterial Strains in Nature
Source: PLoS Pathog. 2012 Apr 12;8(4):e1002647. doi: 10.1371/journal.ppat.1002647 (PMC3325197; doi:10.1371/journal.ppat.1002647)
Supplement: Table S1 — List of Salmonella differentially regulated genes in hyperinfectious versus conventionally virulent strains under permissive and nonpermissive conditions for the hypervirulent phenotype. Gene expression analysis was performed to identify bacterial gene transcripts that were significantly altered in hyperinfectious strains under LPM pH 5.5 versus LB conditions, and not altered, or altered to the same extent, in a conventionally virulent strain as described in Figure 5 legend and Materials and Methods . (XLSX) [file ppat.1002647.s001.xlsx]

## Sheet: 12-06-updated.txt
Table S1. List of Salmonella differentially regulated genes in hyperinfectious vs. conventionally virulent strains under permissive and nonpermissive conditions for the hypervirulent phenotype.
		Log2 LPM/LB ratio
Systematic Name	Gene	ST.mean	SB.mean	SC.mean	fdr	COG	Product
PSLT007	PSLT007	-2.60875	0.069	0.73825	0.01	COG3204S	Outer membrane protein
PSLT027	ccdA	-1.0815	-0.17325	-0.00731475	0.00412	COG5302R	CcdA protein (antitoxin to CcdB)
PSLT029	PSLT029	-1.44375	-0.194	-0.106312	0.003558	-	putative cytoplasmic protein
PSLT048	tlpA	-1.06625	-0.2065	-0.209	0.02	COG1196D	TlpA
PSLT054	samB	-1.417	0.46575	0.30525	0.022	COG0389L	Error-prone, lesion bypass DNA polymerase V (UmuC) SamB
PSLT094	trbC	-1.62675	0.03075	0.882	0.013	-	IncF plasmid conjugative transfer protein TrbC
PSLT108	traI	-1.188	0.23625	-0.238	0.044	COG0507L	IncF plasmid conjugative transfer DNA-nicking and unwinding protein TraI
PSLT111	finO	-1.0935	0.088	-0.10025	0.003558	-	IncF plasmid conjugative transfer fertility inhibition protein FinO
STM0156	STM0156	-1.066	0.58425	0.467	0.016	-	FIG01045811: hypothetical protein
STM0268	STM0268	0.1795	-0.5415	-1.055	0.017	COG3519S	Protein ImpG/VasA
STM0320	phoE	0.0275	0.8685	1.255	0.038	COG3203M	Outer membrane protein C precursor PhoE
STM0353	STM0353	-0.4055	1.30675	1.48525	0.016	COG2217P	Lead, cadmium, zinc and mercury transporting ATPase (EC 3.6.3.3) (EC 3.6.3.5); Copper-translocating P-type ATPase (EC 3.6.3.4)
STM0355	STM0355	-0.264	2.168	1.69375	0.003558	COG2608P	Putative copper chaperone
STM0366	yahO	1.217	-0.4285	-1.13025	0.039	-	FIG01045485: hypothetical protein YahO
STM0384	psiF	1.3425	-0.40275	-0.2345	0.009141	-	Phosphate starvation-inducible protein PsiF
STM0397	phoB	0.81225	2.496	1.71525	0.022	COG0745TK	Phosphate regulon transcriptional regulatory protein PhoB (SphR) PhoB
STM0614	ybdQ	1.463	0.3725	-0.091	0.02	COG0589T	Universal stress protein G YbdQ
STM0853	yliH	1.50325	0.0995	0.00975	0.026	-	Biofilm regulator YliH
STM0859	STM0859	0.75275	1.526	1.625	0.031	COG0583K	LysR-family transcriptional regulator STM0859
STM0887	artJ	0.7805	1.75975	2.60625	0.026	COG0834ET	Arginine ABC transporter, periplasmic arginine-binding protein ArtJ
STM1066	rmf	-2.58375	-0.37075	-0.72375	0.022	-	ribosome modulation factor (involved in dimerization of 70S ribosomes)
STM1078	STM1078	1.019	-0.0785	0.244	0.039	COG1832R	Succinyl-CoA synthetase, alpha subunit-related enzymes
STM1119	wraB	1.68675	-0.1145	0.228	0.022	COG0655R	Flavoprotein WraB
STM1320	ydjN	0.133	1.3335	0.98325	0.02	COG1823R	L-cystine uptake protein YdjN
STM1378	pykF	1.01075	-0.73175	-0.126	0.017	-	Pyruvate kinase (EC 2.7.1.40) PykF
STM1436	nemA	1.289	-0.30725	-0.14525	0.001563	COG1902C	N-ethylmaleimide reductase (EC 1.-.-.-) NemA
STM1471	rstB	-1.15625	0.71875	-0.0315	0.034	COG0642T	Sensory histidine kinase in two-component regulatory system with RstB
STM1548	STM1548.s	3.37825	1.53775	0.78125	0.01	-	S-adenosylmethionine:tRNA ribosyltransferase-isomerase (EC 5.-.-.-)
STM1560	STM1560	0.4995	-1.1135	-0.4125	0.016	COG0296G	Malto-oligosyltrehalose trehalohydrolase (EC 3.2.1.141)
STM1602	sifB	1.46475	0.56475	0.67825	0.003558	-	Secreted effector SifB
STM1633	STM1633	1.285	0.03525	0.24775	0.029	COG0834ET	putative periplasmic binding protein
STM1728	yciG	1.40175	-1.34	-1.076	0.001455	-	Conidiation-specific protein 10 YciG
STM1729	yciF	1.4875	-1.6545	-1.0195	0.003584	-	Protein YciF
STM1776	prfA	-1.0865	-0.2155	-0.4395	0.027	COG0216J	Peptide chain release factor 1 PrfA
STM1862	pagO	0.6675	1.7105	1.8915	0.038	COG0697GER	Permease of the drug/metabolite transporter (DMT) superfamily PagO
STM1867	pagK	3.11675	1.473	0.613	0.035	-	PhoPQ-activated protein
STM2084	rfbM	2.02925	-0.12575	0.33225	0.013	COG0662G,COG0836M	Mannose-1-phosphate guanylyltransferase (GDP) (EC 2.7.7.22) RfbM
STM2236	STM2236	1.64475	-0.46075	0.2845	0.02	COG3740R	Membrane proteins related to metalloendopeptidases
STM2284	glpA	0.55475	1.51525	1.64125	0.019	COG0578C	Anaerobic glycerol-3-phosphate dehydrogenase subunit A (EC 1.1.5.3) GlpA
STM2311	elaB	1.19275	-0.5625	-0.11475	0.016	COG4575S	ElaB protein
STM2399	pgtP	-0.44225	1.08675	0.779286	0.036	COG2271G	Phosphoglycerate transporter protein PgtP
STM2478	STM2478	0.13175	1.06275	0.78475	0.038	COG1680V	Beta-lactamase class C and other penicillin binding proteins
STM2585	STM2585	4.25875	-0.2725	0.235	0.002244	-	Gifsy-1 prophage protein
STM2610	STM2610	1.39675	-0.277	0.16325	0.036	-	FIG01045439: hypothetical protein
STM2766	STM2766	1.03775	-0.225	0.3035	0.023	-	putative cytoplasmic protein
STM2805	nrdH	-0.52075	0.853	1.253	0.033	COG0695O	Glutaredoxin-like protein NrdH, required for reduction of Ribonucleotide reductase class Ib NrdH
STM2815	emrB	-1.14375	0.73	-0.123	0.031	-	Multidrug resistance protein B EmrB
STM2992	argA	0.5065	2.713	3.497	0.003558	COG0548E,COG1246E	N-acetylglutamate synthase (EC 2.3.1.1) ArgA
STM3024	yohM	-0.298	1.02825	2.048	0.019	COG2215R	Nickel/cobalt efflux transporter YohM
STM3290	argG	-0.16725	1.53525	1.24425	0.00425	COG0137E	Argininosuccinate synthase (EC 6.3.4.5) ArgG
STM3468	argD	1.258	2.8355	4.305	0.019	COG4992E	Acetylornithine aminotransferase (EC 2.6.1.11) / N-succinyl-L,L-diaminopimelate aminotransferase (EC 2.6.1.17) ArgD
STM3474	nirB	-0.98	1.12775	0.6845	0.019	COG1251C	Nitrite reductase [NAD(P)H] large subunit (EC 1.7.1.4) NirB
STM3475	nirD	-0.396	0.9945	1.1195	0.01	COG2146PR	Nitrite reductase [NAD(P)H] small subunit (EC 1.7.1.4) NirD
STM3507	yhgG	-0.06325	1.121	1.9025	0.026	-	Ferrous iron-sensisng transcriptional regulator YhgG
STM3516	STM3516	1.50525	-0.1195	0.3935	0.037	COG3041S	YafQ toxin protein
STM3526	glpD	0.92975	2.21875	2.3465	0.012	COG0578C	Aerobic glycerol-3-phosphate dehydrogenase (EC 1.1.5.3) GlpD
STM3763	mgtB	1.74425	4.3385	4.399	1.71e-07	COG0474P	Magnesium transporting ATPase, P-type 1 (EC 3.6.3.2) MgtB
STM3764	mgtC	2.17575	5.13425	5.339	2.25e-05	COG1285S	Mg(2+) transport ATPase protein C MgtC
STM3854	pstB	0.74125	2.11775	1.8065	0.01	COG1117P	Phosphate transport ATP-binding protein PstB (TC 3.A.1.7.1) PstB
STM3857	pstS	0.81275	3.0805	2.38325	0.038	COG0226P	Phosphate ABC transporter, periplasmic phosphate-binding protein PstS (TC 3.A.1.7.1) PstS
STM3881	rbsD	-0.113352	0.581	1.41775	0.038	COG1869G	Ribose ABC transport system, high affinity permease RbsD (TC 3.A.1.2.1) RbsD
STM4063	sbp	-0.31375	1.01625	1.12675	0.00425	COG1613P	Sulfate-binding protein Sbp Sbp
STM4077	yneA	-0.26075	-1.3095	-0.96375	0.026	COG1879G	Autoinducer 2 (AI-2) ABC transport system, periplasmic AI-2 binding protein YneA
STM4094	cytR	-1.04325	-0.146	-0.254	0.029	COG1609K	Transcriptional (co)regulator CytR
STM4122	argB	0.5635	1.6405	2.74425	0.031	COG0548E	Acetylglutamate kinase (EC 2.7.2.8) ArgB
STM4123	argH	-0.197	1.531	2.0995	0.014	COG0165E	Argininosuccinate lyase (EC 4.3.2.1) ArgH
STM4226	yjbA	0.89125	1.5935	1.59825	0.027	-	YjbA protein
STM4286	lpxO	0.5365	1.7355	1.88325	0.017	-	Fe(2+)/alpha-ketoglutarate-dependent dioxygenase LpxO
STM4287	phnO	0.1615	1.4265	0.95525	0.031	-	PhnO protein
STM4315	STM4315	0.03525	-1.6205	-1.3945	0.029	-	Type III secretion and flagellar regulator RtsA
STM4325	dcuA	-0.535	-1.484	-1.9585	0.026	COG2704R	C4-dicarboxylate transporter DcuA
STM4469	argI	0.36175	2.0495	3.189	0.019	COG0078E	Ornithine carbamoyltransferase (EC 2.1.3.3) ArgI
STM4494	STM4494	1.409	-0.29125	0.086	0.026	COG3839G	putative ABC-type sugar/spermidine/putrescine transport system ATPase component
STM4527	mrr	1.05675	-0.3165	0.0765	0.03	COG1715V	Mrr restriction system protein Mrr
STM4599	yjjY	-0.00225	0.71225	1.006	0.039	-	putative inner membrane protein
